# Supplementary material for: Discovery of the Active Compounds of the Ethyl Acetate Extract Site of Ardisia japonica (Thunb.) Blume for the Treatment of Acute Lung Injury
Source: Molecules. 2024 Feb 7;29(4):770. doi: 10.3390/molecules29040770 (PMC10891587; doi:10.3390/molecules29040770)
Supplement: Supplementary file 1 [file molecules-29-00770-s001.zip]

Archive with 1 entries (1 files):
- molecules-2825828-supplementary.pdf
